# Supplementary material for: Endogenous zebrafish proneural Cre drivers generated by CRISPR/Cas9 short homology directed targeted integration
Source: Sci Rep. 2021 Jan 18;11:1732. doi: 10.1038/s41598-021-81239-y (PMC7813866; doi:10.1038/s41598-021-81239-y)
Supplement: Supplementary file 2 — Supplementary Tables. [file 41598_2021_81239_MOESM2_ESM.xlsx]

## Sheet: Sup table1
Supplementary Table S1. CRISPR sgRNA target sites and vector homology arm sequences
Gene	Genomic sgRNA site with PAM	5' Homology arm	3' Homology arm
ascl1b	GGAGACGCTGCGCTCCGCCGTGG	ACGGAGCGGCGAACAAGAAGATGAGCAAAGTGGAGACGCTGCGCTCCG	CCGTGGAGTACATCCGAGCCCTGCAGCAGCTGCTGGACGAGCACGACG
olig2	GGATCCCCGCACCCCAGTGCTGG	CAAAGCCCCGTCAGCCGGCGCTGGGCCTCTGGGCGCGGGTTTCCAGCA	CTGGGGTGCGGGGATCCCTTGTCCGTGTAGCATGTGCCAGGTGCCTCC
neurod1	GATCGGAGGGCTGGGAAGACCGG	CAAGTGCTTCCTTTTCCGCTCTTCCCTACTCCTACCAGACGCCCGGTC	TTCCCAGCCCTCCGTACGGTACAATGGACAGCTCTCACATCTTTCACG

## Sheet: Sup table2
Supplementary Table S2. Primer sequences
Primer name	Sequence	Purpose
ascl1bF	GTCAACATGGGCTTCCAGAC	sgRNA target mutagenesis analysis
ascl1bR	CGTTGGAGACGGATGGAG	sgRNA target mutagenesis analysis
olig2F	CATCACGGACTCCTCAAAGC	sgRNA target mutagenesis analysis
olig2R	TCATACCGGGAACGTGAGAC	sgRNA target mutagenesis analysis
neurod1F	CCCTCATATGCAAACAGCAA	sgRNA target mutagenesis analysis
neurod1R	GGCTTGACGTGAAAGATGTG	sgRNA target mutagenesis analysis
ascjF	GTCAACATGGGCTTCCAGAC	Genome/vector junction analysis
ascjR	CGTTGGAGACGGATGGAG	Genome/vector junction analysis
oligjF	CTTCCACCAGCAGTCTCCAC	Genome/vector junction analysis
oligjR	TCTGTGGTGGCTTCTCAAAG	Genome/vector junction analysis
neujF	TCCAACTGAACCCCAGAACT	Genome/vector junction analysis
neujR	AAAGTTCCCGTTGACGCTTA	Genome/vector junction analysis
CREjF	CAAATGTGGTCATTCAGATCAA	Genome/vector junction analysis
erCREjR	CATAGGACCGGGGTTTTCTT	Genome/vector junction analysis
asc_isF	GGAGAGCCTGGAGAAGCAGG	cDNA clone for in situ probe
asc_isR	AGTAGCCATTGAAGCACCTGATTCG	cDNA clone for in situ probe
neu_isF	GCGAGGAAAGCATGATGCTGGAG	cDNA clone for in situ probe
neu_isR	CAAGCCCTTGCACAAGGCC	cDNA clone for in situ probe
oli_isF	GTCCAGCAGACCTTCTTCTCCTG	cDNA clone for in situ probe
oli_isR	CGCGTGCGTAAGAGTGCCA	cDNA clone for in situ probe
cre_isF	CATGTTCAGGGATCGCCAGGC	cDNA clone for in situ probe
cre_isR	GACGGAAATCCATCGCTCGACCAG	cDNA clone for in situ probe
